# Supplementary material for: Social Prescribing Competence among Community Pharmacists and Pharmacy Students in Norway
Source: Pharmacy (Basel). 2024 Mar 1;12(2):43. doi: 10.3390/pharmacy12020043 (PMC10961744; doi:10.3390/pharmacy12020043)
Supplement: Supplementary file 1 [file pharmacy-12-00043-s001.zip]

Archive with 1 entries (1 files):
- pharmacy-2848477-supplementary.pdf
